# Supplementary material for: Low Dosage of ABA Enhances Arbuscule Formation and Recovers the Inhibitory Effect of Low pH on This Process
Source: Plant Environ Interact. 2026 Apr 1;7(2):e70124. doi: 10.1002/pei3.70124 (PMC13042966; doi:10.1002/pei3.70124)
Supplement: Supplementary file 2 — Data S2: pei370124‐sup‐0002‐DataS1.xlsx. [file PEI3-7-e70124-s002.xlsx]

## Sheet: Sheet1
	PH4.5 and pH6.5 respectively represent pH 4.5 and pH 6.5 treatments; +ABA and -ABA respectively denote the treatments with and without exogenous ABA addition; +AM and -AM indicates the treatment with and without AM fungi inoculation. The mutants flc: flc (flacca), sit: sit (sitiens), and not: not (notabilis) exhibit deficiencies in abscisic acid synthesis. The Micro-Tom (MT)is considered wild typ…
	Root biomass（g）					Mycorrhizal colonization(%)
		4 weeks	8 weeks	12 weeks
	pH6.not-AM	0.81	2.18	1.48			F	M	m	A	a
		1.03	1.8	1.99		pH4.not-4 weeks	23.81	0.43	1.8	0	0
		1.05	1.18	1.09			30	0.7	2.33	0	0
		0.95	1.6				28.37	2.24	7.83	0.47	5.83
		0.8	1.02				30	8.45	28.17	2.73	32.25
		0.71	2.15				38.1	8	21	0.45	5.65
		0.66				pH6.not-4 weeks	25	0.58	2.33	0	0
	pH6.not+AM	1.03	1.96	2.45			18.18	0.18	1	0	0
			1.98	2.31			31.58	10.42	33	4.5	43.18
		0.93	1.47	1.58			26.32	5.42	20.6	2	36.89
		0.98	1.75	1.56			27.27	0.64	2.33	0.05	7.14
		1.65	2.06			pH4.not-8 weeks	20	4.9	24.5	2.38	48.47
			2.42				30	0.5	1.67	0	0
	pH4.not-AM	0.82	0.73	1.94			20	3	1	0	0
		0.59	0.81	1.64			50	7.85	15.7	1.56	13.65
		0.83	0.77	2.3		pH6.not-8 weeks	50	27.6	44.26	6.43	38.29
		0.77	0.76	1.54			55	34.6	62.9	15.93	46.03
		0.66	1.14	1.1			40	16.9	42.25	7.48	44.23
		0.63	0.75	1.13		pH4.not-12 weeks	20	4.05	20.25	0.35	8.64
		0.86	1.2	1.49			30	7.2	24	2	29.17
	pH4.not+AM	0.68	1.38	2.02			20	6.55	32.75	2.83	36.26
		0.69	1.38	1.47			30	11.55	38.5	4.28	37.01
		0.97	1.44	1.75		pH6.not-12 weeks	45	8.8	19.56	0.83	9.38
		0.84	1.35	1.59			50	11.75	23.5	7.13	60.64
		0.74	1.19	1.36			48	8.5	20.65	4.1	25.8
		1.5	0.93				42	12.25	23.22	2.03	44.65
			0.98
	The proportion of arbuscular development(%)
			Ⅰ	Ⅱ	Ⅲ	Ⅳ	Ⅴ
	4 weeks	pH4.not+AM	54.5773	6.8819	9.452	15.7923	13.2965
		pH6.not+AM	41.3162	22.2104	24.0252	9.96808	2.48016
	8 weeks	pH4.not+AM	22.6447	24.803	18.3796	22.3022	11.8705
		pH6.not+AM	17.7079	24.3745	26.6245	14.6583	8.68018
	12 weeks	pH4.not+AM	11.8896	21.0445	18.5606	24.5901	23.9153
		pH6.not+AM	11.8504	20.3267	16.4453	22.3478	29.0299
	Abscisic acid content(μg/g)
	pH4.not-4 weeks	pH4.not+AM-4 weeks	pH6.not-4 weeks	pH6.not+AM-4 weeks	pH4.not-8 weeks	pH4.not+AM-8 weeks	pH6.not-8 weeks	pH6.not+AM-8 weeks	pH4.not-12 weeks	pH4.not+AM-12 weeks	pH6.not-12 weeks	pH6.not+AM-12 weeks
	0.690032	0.42454	0.407831	0.870317	0.626029	0.343882	1.37997	0.391729	0.970338	0.277457	1.54654	0.303134
	0.490965	0.338724	0.572394	0.810416	0.432553	0.794826	0.866408	0.261985	0.607105	0.602949	0.346563	1.83575
	0.414019	0.626289	0.689207	1.37573	0.718532	1.01611	0.687046	1.26118	0.643411	0.580645	0.894895	0.866015
	1.08569	0.63681	0.945883	1.29843	0.59844	1.34561	1.71827	0.830796	1.43773	1.12611	0.995682	0.559452
		Optimal ABA concentration for promoting AM fungal infection and growth
		root biomass（g）							mycorrhizal colonization(%)
		ck	ABA10-8	ABA10-7	ABA10-6	ABA10-5	ABA10-4			F	M	m	A	a
		0.373	0.408	0.405	0.236		0.114		CK	31.58	0.53	1.67	0.5	3.25
		0.223	0.362	0.461	0.296	0.067	0.064			42.86	1	2.33	0.04	4.57
		0.367	0.551	0.509	0.405	0.285	0.054			64.29	0.93	1.44	1.5	2.63
		0.389	0.439	0.544	0.238	0.294	0.081			70	11.3	19.14	4.25	3.75
		0.299	0.265	0.411	0.443	0.286				76.92	16.46	21.4	2.05	26.04
										60	7.95	13.25	4.4	8.3
		arbuscular development（%）							ABA10-6	8.33	0.08	1	0	0
			Ⅰ	Ⅱ	Ⅲ	Ⅳ	Ⅴ			31.5	0.81	2.6	0.06	7.69
		CK	9.7561	7.31707	14.6341	43.9024	24.3902			5.88	0.06	1	0	0
		ABA10-8	8.48485	7.87879	7.27273	39.3939	36.9697		ABA10-7	72.22	18.06		7.22	40
		ABA10-7	4.43038	7.27848	13.2911	40.5063	34.4937			82.61	42	50.84	19.64	46.33
										78.26	50.7	64.78	33.35	55.78
		spore production								85.71	21.36	24.92	8.07	37.79
			CK	ABA10-7						94.12	56.53	60.06	29.79	52.71
			2	13					ABA10-8	82.61	21.48	36.67	8.72	40.92
			3	83						55	15.25	27.73	0.47	18.3
			4	15						75	36.6	48.8	16.63	45.42
			1	38						58.82	12.59	21.4	32.21	25.47
	Root biomass（g）
	flc-pH4.5	flc-pH6.5	flc+ABA-pH4.5	flc+ABA-pH6.5	not-pH4.5	not-pH6.5	sit+ABA-pH4.5	sit+ABA-pH6.5	not-pH4.5	not-pH6.5	not+ABA-pH4.5	not+ABA-pH6.5	MT-pH4.5	MT-pH6.5	MT+ABA-pH4.5	MT+ABA-pH6.5
	1.94	2.19	1.13	1.92	2.02	1.99	2.4	2.57	2.02	2.24	3.12	2.99	2.74	2.82	2.97	3.46
	2.01	1.96	1.58	1.72	2.57	2.23	3.49	2.73	2.23	2.04	3.09	3.44	2.5	2.78	3.71	3.97
	1.86	1.83	2.18	1.97	2.06	2.23	2.6	2.42	2.37	2.3	3.27	3.18	2.27	2.43	2.92	2.43
	1.89	1.94	2.18	2.11	2.25	2.02	2.86	2.91	1.73	2.22	3.53	3.32	3.51	2.66	2.92	2.93
	1.65	2.32	1.82	2	2.09	2.35	3.02	2.28		2.13	3.59	3.7	2.61	2.47	2.44	2.77
	2.01	2.42	1.84	1.76	1.56	2.05	2.32	1.73		1.86	3.18	2.96	3.07	2.89	2.47	2.27
	1.69	1.62		2.21			2.76			2.71	3.14	1.53	2.7	3.54	2.52	1.83
	flc+AM-pH4.5	flc+AM-pH6.5	flc+AM+ABA-pH4.5	flc+AM+ABA-pH6.5	sit+AM-pH4.5	sit+AM-pH6.5	sit+AM+ABA-pH4.5	sit+AM+ABA-pH6.5	not+AM-pH4.5	not+AM-pH6.5	not+AM+ABA-pH4.5	not+AM+ABA-pH6.5	MT+AM-pH4.5	MT+AM-pH6.5	MT+AM+ABA-pH4.5	MT+AM+ABA-pH6.5
	2.04	2.05	1.76	1.74	1.73	2.01	2.14	2.42	2.26	2.15	3.14	3.11	2.41	2.57	2.53	1.89
	2.03	2.48	2.01	1.54	2.24	1.99	2.3	1.8	2.57	2.61	2.65	3.21	2.9	2.73	2.95	2.45
	1.9	1.99	1.84	2.1	2.07	2.13	2.7	2.67	2.69	2.76	2.09	2.86	2.87	2.71	2.62	2.77
	1.63	1.86	1.98	1.76	2.23	2.14	2.56	2.15	2.79	2.5	2.8	2.47	2.52	2.36	2.2	2.14
	1.88	2.07	2.04	1.89	1.97	2.24	1.98	2.22	2.76	2.2	3.03	2.59	2.43	2.43	2.46	2.65
	1.67	1.95	1.82	1.32	2.37	2.17		1.77	3.7	2.42	3.14	2.62	2.76	2.28	1.87	2.71
	2.31	1.59	1.67						2.18	2.76	2.9	2.86	2.01		3.05	2.17
	mycorrhizal colonization(%)							alkaline phosphatase activities(%)
		F	M	m	A	a			F	M	m	A	a
	flc+AM-pH4.5	10	1.75	1.75	0	0		flc+AM-pH4.5	3.33	0.03	1	0	0
		5	0.05	1	0	0			16.67	0.3	1.8	0	0
		10	0.1	1	0	0			6.67	0.2	3	0	0
		5	0.05	0.1	0	0			16.67	0.83	5	0.02	2
	flc+AM-pH6.5	5	0.25	5	0	0		flc+AM-pH6.5	13.33	1.23	2.25	0.12	1.46
		10	0.1	1	0	0			13.33	2.07	1.5	0.6	3.03
		10	0.3	3	0	0			10	1.07	1	0.1	6.37
		10	0.1	1	0	0			13.33	1.1	4.25	0.1	4.09
	flc+ABA+AM-pH4.5	14.29	4.62	32.33	0	0		flc+ABA+AM-pH4.5	6.67	0.07	1	0	0
		5	0.5	1	0	0			20	2.53	12.67	0.02	0.66
		23.81	14.57	61.2	1.45	9.97			6.67	0.07	1	0	0
		5	0.05	1	0.1	10			10	0.37	3.67	0	0
	flc+ABA+AM-pH6.5	45	14.4	32	2.88	19.79			10	0.23	2.33	0	0
		15	3.05	20.33	0.15	4.92		flc+ABA+AM-pH6.5	26.67	5.23	19.63	0.2	3.82
		15	0.55	3.67	0.1	4.55			23.33	4.23	18.14	0.3	7.09
	sit+AM-pH4.5	10	0.3	3	0	0			16.67	1.4	8.4	0.13	9.52
		45	21.3	47.33	1.45	6.8			16.67	2.23	13.4	0.1	4.48
		33	14.33	43	2.74	19.1			20	3.73	18.67	1.28	34.38
		33	11.4	32	1.13	9.87		sit+AM-pH4.5	10	1.07	10.67	0.1	9.37
	sit+AM-pH6.5	35	8.3	55.33	0.83	9.94			6.67	1.03	15.5	0.1	9.68
		15	62.25	62.5	4.9	78.4			20	6.87	34.33	2.95	42.96
		10	30.5	67.78	7.75	25.4			13.33	2.07	15.5	0.2	9.68
		45	33.75	75	6.07	18			13.33	0.4	3	0	0
	sit+ABA+AM-pH4.5	45	21.35	42.7	3.65	17.1		sit+AM-pH6.5	26.67	6.57	24.63	0.22	3.3
		50	9.24	32.33	0.45	4.9			20	4.57	22.83	1.28	28.1
		28.57	13.05	37.29	2.67	20.5			20	4.07	20.33	1.2	29.51
		35	4.8	19.2	0.15	3.12		sit+ABA+AM-pH4.5	16.67	2.23	13.4	0.02	0.75
	sit+ABA+AM-pH6.5	25	6	30	0.45	7.5			20	5.4	27	0.42	7.72
		35	13.25	37.84	4.42	33.4			16.67	3.07	18.4	0.1	3.26
		30	22	73.33	9.65	43.84			13.33	3.4	25.5	0.23	6.86
		25	11.5	46	4.28	37.17		sit+ABA+AM-pH6.5	26.67	11.73	44	2.33	19.89
		35	19.75	56.43	9.05	48.82			36.67	9.37	25.55	0.43	4.63
	not+AM-pH4.5	10	0.1	1	0	0			33.33	13.87	41.6	2.93	21.15
		35	14.85	42.43	1.33	7.58			20	7.7	38.5	0.65	8.44
		15	5	33	0.5	9.9			33.33	16.03	48.1	4.52	28.17
		10	0.1	1	0	0		not+AM-pH4.5	15	0.53	2.33	0	0
	not+AM-pH6.5	20	5.1	25	0.35	6.86			10	0.23	4.33	0.03	2.4
		15	4.85	32	0.48	9.79			6.67	0.47	2.21	0	0
		35	14.15	40.14	0.7	4.95			6.67	0.27	3.12	0.05	1.3
		45	13.35	29.67	0	0			8.33	0.33	1	0	0
		10	3.75	37.5	0.35	9.33		not+AM-pH6.5	20	1.57	7.83	0.15	9.57
	not+ABA+AM-pH4.5	55	28.1	51.09	4.03	14.32			26.67	3.57	13.38	0.22	6.07
		68.75	34.69	50.45	0.14	11.98			16.67	2.23	13.4	0.1	4.48
		35	21	60	0.95	4.52			16.67	3.07	18.4	0.2	6.52
	not+ABA+AM-pH6.5	55	23.4	42.55	0.35	1.5		not+ABA+AM-pH4.5	16.67	1.4	8.4	0.13	9.52
		60	24.35	40.58	3.47	14.27			23.33	2.57	11	0.03	1.3
		65	48.05	73.92	5.1	10.61			20	4.57	22.83	1.37	29.93
	MT+AM-pH4.5	65	21.5	33.08	3.35	15.58			16.67	0.57	3.4	0.05	8.82
		30	4.15	13.83	0.35	8.43			13.33	0.4	3	0	0
		50	4	8	0.2	5		not+ABA+AM-pH6.5	60	12.9	21.5	1.68	13.05
		66.67	26.38	39.57	7.74	29.33			26.67	4.9	18.38	0.37	7.48
	MT+AM-pH6.5	65	24.75	38.05	4.95	20			23.33	2.57	11	0.25	9.74
		45	22.29	50.89	6.07	26.53			10	1.07	10.67	0.1	9.37
		50	16.17	32.33	3.17	19.59			33.33	4.73	14.2	0.47	9.86
		47.62	22.24	46.74	3.05	15.74		MT+AM-pH4.5	26.67	10.07	37.75	2.67	26.49
		35	6.7	19.14	4.75	70.9			33.33	5.57	16.7	0.25	4.49
		40	23.8	59.5	3.07	12.92			36.67	7.07	19.27	0.48	6.84
	MT+ABA+AM-pH4.5	61.9	20.48	33.08	1.33	6.51			33.33	9.07	27.2	0.68	7.54
		15	14.25	95	3.32	23.33		MT+AM-pH6.5	30	6.73	22.44	0.1	1.49
		55	18.5	33.64	5.1	27.57			36.67	11.4	31.09	4.15	36.4
		72	39.91	54.88	6.18	15.49			30	10.23	34.11	2.88	28.18
	MT+ABA+AM-pH6.5	68.18	46.91	68.8	7.77	16.57			46.67	11.07	23.71	0.38	3.46
		52.63	34.05	64.7	1.87	5.49			43.33	13.4	30.92	0.88	6.59
		72.22	40.72	56.38	8.97	22.03		MT+ABA+AM-pH4.5	33.33	10.4	31.2	1.95	18.75
		63.16	36.11	57.17	8.37	23.18			43.33	20.4	47.08	3.52	17.24
		57.14	18.05	31.58	9.05	50.13			40	10.73	26.83	3.23	30.12
		71.43	40.38	56.53	14.02	34.73			40	12.4	31	1.93	15.59
									23.33	5.57	23.86	2.2	39.52
								MT+ABA+AM-pH6.5	66.67	26.07	39.1	1.37	5.24
									46.67	21.73	46.57	6.67	30.67
									33.33	9.9	29.7	1.35	13.64
									43.33	20.73	47.85	5.52	26.61
	The proportion of arbuscular development(%)								33.33	11.23	33.7	1.7	15.13
		Ⅰ	Ⅱ	Ⅲ	Ⅳ	Ⅴ
	flc+AM-pH4.5	15.6422	23.0085	18.4006	29.3901	13.5587
	flc+AM-pH6.5	5.94059	19.802	27.7228	23.7624	22.7723
	flc+AM+ABA-pH4.5	13.4921	38.0952	17.4603	21.4286	9.52381
	flc+AM+ABA-pH6.5	10.1475	27.6874	21.916	22.9775	17.2716
	sit+AM-pH4.5	19.3074	20.46	31.5584	20.6656	8.00866
	sit+AM-pH6.5	10.5128	16.4744	22.6923	32.2917	18.0288
	sit+AM+ABA-pH4.5	9.2636	27.4418	29.0316	18.9486	15.3144
	sit+AM+ABA-pH6.5	8.1699	14.5852	22.0611	30.7132	24.4706
	not+AM-pH4.5	15.6863	19.6078	33.3333	25.4902	5.88235
	not+AM-pH6.5	13.5415	25.1249	33.0347	25.6622	2.63674
	not+AM+ABA-pH4.5	21.2121	23.6111	44.4444	10.7323	0
	not+AM+ABA-pH6.5	6.13284	18.293	28.9162	37.2586	9.3994
	MT+AM-pH4.5	14.4041	21.1036	32.1275	21.4759	10.8889
	MT+AM-pH6.5	35.205	13.3181	19.9898	20.792	10.6952
	MT+AM+ABA-pH4.5	7.80849	14.1017	27.082	35.9808	15.027
	MT+AM+ABA-pH6.5	14.718	18.5085	20.6496	24.0418	22.0821
	SLPT1 relative expression level									SLPT5 relative expression level
	not-pH4.5	not-pH6.5	not+ABA-pH4.5	not+ABA-pH6.5	MT-pH4.5	MT-pH6.5	MT+ABA-pH4.5	MT+ABA-pH6.5		not-pH4.5	not-pH6.5	not+ABA-pH4.5	not+ABA-pH6.5	MT-pH4.5	MT-pH6.5	MT+ABA-pH4.5	MT+ABA-pH6.5
	1.02267	1.21507	1.30805	1.50363	1.08107	1	1.21717	1.71301		0.40526	0.555541	0.351892	0.429799	0.411536	1	0.437104	0.432102
	0.603942	0.683559	0.786549	0.850218	0.805265	1	0.746374	1.05877		0.399148	0.775001	0.345399	0.41405	0.563286	1	0.510787	0.421327
	0.620572	1.01051	0.812563	0.970471	0.795562	1	0.87732	1.3353		0.20835	1.3861	0.105929	0.140305	0.176565	1	0.195969	0.122996
	0.612014	1.09831	0.910784	1.33975	0.825372	1	0.875302	1.38606		0.817992	11233.6	0.388866	2.27096	1	1	0.54314	0.529237
										not+AM-pH4.5	not+AM-pH6.5	not+AM+ABA-pH4.5	not+AM+ABA-pH6.5	MT+AM-pH4.5	MT+AM-pH6.5	MT+AM+ABA-pH4.5	MT+AM+ABA-pH6.5
	not+AM-pH4.5	not+AM-pH6.5	not+AM+ABA-pH4.5	not+AM+ABA-pH6.5	MT+AM-pH4.5	MT+AM-pH6.5	MT+AM+ABA-pH4.5	MT+AM+ABA-pH6.5		0.413965	0.85932	0.745469	1	0.302131	4.10423	1.54041	6.95916
	1.05589	1.59924	0.714193	1.90504	1.94297	2.44571	1.11858	2.26726		0.445305	2.5741	1.75235	0.407206	1.52703	4.6773	1.43646	7.15186
	0.628759	1.00778	0.581686	1.28698	1.96792	2.0542	0.969249	1.60063		0.926784	0.874421	0.524302	0.17936	0.940096	3.04467	0.984839	2.27932
	1.7557	1.39432	0.759198	1.40756	2.59573	2.02729	1.22265	1.69395		2.7496	3.48799	11233.6	1.74526	5.34761	9.53611	3.08867	11.252
	2.10473	1.80395	1.47803	2.61917	2.46172	2.08611	1.24282	2.01695
										flc-pH4.5	flc-pH6.5	flc+ABA-pH4.5	flc+ABA-pH6.5	not-pH4.5	not-pH6.5	sit+ABA-pH4.5	sit+ABA-pH6.5
										0.68218	1	0.655325	1.16888	0.786637	1		1.12956
	flc-pH4.5	flc-pH6.5	flc+ABA-pH4.5	flc+ABA-pH6.5	not-pH4.5	not-pH6.5	sit+ABA-pH4.5	sit+ABA-pH6.5		1.94582	1	0.660764	1.19965	0.319775	1	0.473032	0.360955
	0.655477	1	0.763816	1.26855	0.669395	1	1.09411	1.03823		2.7406	1	1.43658	1.73797	0.426502	1	0.164785	0.323452
	0.67464	1	0.854071	1.69901	0.664697	1	0.519688	0.630474		0.975997	1	1.52552	7.16915	0.623918	1	1	0.328604
	0.739855	1	0.97318	1.54255	0.920658	1	0.46408	0.578345
	0.771168	1	1.03987	2.35532	0.952094	1	1	0.560341		flc+AM-pH4.5	flc+AM-pH6.5	flc+AM+ABA-pH4.5	flc+AM+ABA-pH6.5	sit+AM-pH4.5	sit+AM-pH6.5	sit+AM+ABA-pH4.5	sit+AM+ABA-pH6.5
										1	0.740226	0.700842	1	1.08317	5.66834	3.8538	3.24672
										1.36441	0.634299	0.89588	0.962954	1.67622	2.92211	1.18703	3.29903
	flc+AM-pH4.5	flc+AM-pH6.5	flc+AM+ABA-pH4.5	flc+AM+ABA-pH6.5	sit+AM-pH4.5	sit+AM-pH6.5	sit+AM+ABA-pH4.5	sit+AM+ABA-pH6.5		1.5005	0.769417	0.73105	1.42718	2.61779	6.99307	1.09436	7.83269
	0.513752	0.627555	0.61996	0.817277	2.39416	1.08577	0.745976	0.68618		1.38465	1		0.519167	4.49256	10.1916	4.49571	10.8657
	0.676646	0.773331	0.583729	1.03034	0.993112	0.442549	0.648061	0.475075
	0.95422	0.692317	0.883282	1.07095	0.911081	0.451618	0.783919	0.784251
	1.22594	0.722413	1.08473	1.23595	0.927443	0.445569	1.27853	0.800084
	EXO70IAlike relative expression level
	not-pH4.5	not-pH6.5	not+ABA-pH4.5	not+ABA-pH6.5	MT-pH4.5	MT-pH6.5	MT+ABA-pH4.5	MT+ABA-pH6.5		ROM2 relative expression level
	0.646917	1.61788	0.157392	0.110817	0.160868	1	0.274918	0.13924		not-pH4.5	not-pH6.5	not+ABA-pH4.5	not+ABA-pH6.5	MT-pH4.5	MT-pH6.5	MT+ABA-pH4.5	MT+ABA-pH6.5
	1.13913	1.31835	0.326419	0.147221	0.270363	1	0.201543	0.0977549		nd	nd	nd	nd	nd	nd	nd	nd
	1.06936	0.715421	0.112038	0.0697442	0.516871	1	0.278553	0.0360124		nd	nd	nd	nd	nd	nd	nd	nd
	1.49513	1.03712	0.115278	0.275034	0.741776	1	0.235739	0.087278		nd	nd	nd	nd	nd	nd	nd	nd
										nd	nd	nd	nd	nd	nd	nd	nd
	not+AM-pH4.5	not+AM-pH6.5	not+AM+ABA-pH4.5	not+AM+ABA-pH6.5	MT+AM-pH4.5	MT+AM-pH6.5	MT+AM+ABA-pH4.5	MT+AM+ABA-pH6.5
	0.447925	0.309572	0.211081	0.309572	0.762735	1.88315	3.77938	1.99676		not+AM-pH4.5	not+AM-pH6.5	not+AM+ABA-pH4.5	not+AM+ABA-pH6.5	MT+AM-pH4.5	MT+AM-pH6.5	MT+AM+ABA-pH4.5	MT+AM+ABA-pH6.5
	1.82862	0.245085	0.265798	0.245085	0.672274	1.15243	2.1346	2.45926		0.1577	0.73205	0.156076	1.6391	1.48331	1	4.89843	3.85602
	0.780642	0.12276	0.711425	0.12276	0.288927	0.440139	3.31567	0.797469		0.182645	0.416432	0.0882586	1.15506	1.00611	1	3.67086	2.90198
		0.13614	1	0.13614	0.516136	0.948657	18.2709	1.18264		1.14835	0.23191	0.0445159	0.853355	0.72306	1	2.82043	1.79076
										0.780267	0.127076	0.14306	0.411643	0.581605	1	2.4769	1.35265
	flc-pH4.5	flc-pH6.5	flc+ABA-pH4.5	flc+ABA-pH6.5	not-pH4.5	not-pH6.5	sit+ABA-pH4.5	sit+ABA-pH6.5
	0.897095	1	2.64883	0.900195	0.163689	1	0.342682	0.137225		flc-pH4.5	flc-pH6.5	flc+ABA-pH4.5	flc+ABA-pH6.5	not-pH4.5	not-pH6.5	sit+ABA-pH4.5	sit+ABA-pH6.5
	0.459511	1	4.47907	0.425313	0.289665	1	0.450739	0.172785		nd	nd	nd	nd	nd	nd	nd	nd
	0.217136	1	1.69653	0.15178	0.498965	1	0.481843	0.321519		nd	nd	nd	nd	nd	nd	nd	nd
	0.208598	1	2.22626	0.116944	0.363554	1	1	0.264844		nd	nd	nd	nd	nd	nd	nd	nd
										nd	nd	nd	nd	nd	nd	nd	nd
	flc+AM-pH4.5	flc+AM-pH6.5	flc+AM+ABA-pH4.5	flc+AM+ABA-pH6.5	sit+AM-pH4.5	sit+AM-pH6.5	sit+AM+ABA-pH4.5	sit+AM+ABA-pH6.5
	5.82012	3.50716	0.588871	1	0.293844	1.71925	0.598769	1.43596		flc+AM-pH4.5	flc+AM-pH6.5	flc+AM+ABA-pH4.5	flc+AM+ABA-pH6.5	sit+AM-pH4.5	sit+AM-pH6.5	sit+AM+ABA-pH4.5	sit+AM+ABA-pH6.5
	4.23374	2.62401	8.87707	3.04222	0.842749	1.19258	0.555303	1.45306		1.49972	1	0.206382	0.819832	0.226944	1	0.328379	0.580292
	1.44131	3.56797	1.90584	0.803716	1.13647	1.47866	1.18103	1.70442		1.77987	1	0.262718	1.96272	0.227126	1	0.142931	0.395745
	1.15213	1	1	0.801864	0.820665	0.906568	0.598063	1.06165		1.28179	1	1.6407	1.78603	0.243693	1	0.175328	0.499754
										0.566433	1	0.574987	0.584717	0.36789	1	0.163446	0.431285
	different pH and ABA treatments on ABA content in wild-type (MT) (μg/g)
	MT+AM-pH4.5	0.402261
		0.361622
		0.407418
		0.339549
	MT+AM-pH4.5	0.394422
		0.332948
		0.307781
		0.304274
	MT+ABA+AM-pH4.5	0.521289
		0.494059
		0.34842
		0.408243
	MT+ABA+AM-pH6.5	0.740985
		0.657645
		0.663834
		0.583381
